# Supplementary material for: NF-YB-Mediated Active Responses of Plant Growth under Salt and Temperature Stress in Eucalyptus grandis
Source: Plants (Basel). 2021 May 31;10(6):1107. doi: 10.3390/plants10061107 (PMC8227622; doi:10.3390/plants10061107)
Supplement: Supplementary file 1 [file plants-10-01107-s001.zip › plants-1201885-supplementary/Supplementary Materials/Table S1.xlsx]

## Sheet: Sheet1
Table S1: EgNF-YB gene information
ID	Gene name	Type	Gene localization
Eucgr.B01293.1	EgNF-YB 1	LEC-1	Chr02:20499627..20499989 reverse
Eucgr.H03892.1	EgNF-YB 2	LEC-1	Chr08:53309417..53310394 reverse
Eucgr.B01303.1	EgNF-YB 3	LEC-1	Chr02:20605625..20606057 reverse
Eucgr.G03198.1	EgNF-YB 4	non-LEC1	Chr07:52859041..52863340 forward
Eucgr.F02051.1	EgNF-YB 5	LEC-1	Chr06:27056532..27057458 reverse
Eucgr.H04476.1	EgNF-YB 6	non-LEC1	Chr08:60666763..60669393 forward
Eucgr.F01474.1	EgNF-YB 7	non-LEC1	Chr06:19881308..19883689 forward
Eucgr.A01179.1	EgNF-YB 8	LEC-1	Chr01:24459335..24464396 forward
Eucgr.E00570.1	EgNF-YB 9	non-LEC1	Chr05:5429232..5429630 reverse
Eucgr.I00185.1	EgNF-YB 10	LEC-1	Chr09:3806529..3807242 reverse
Eucgr.B00669.1	EgNF-YB 11	non-LEC1	Chr02:6999488..7003693 forward
Eucgr.L00153.1	EgNF-YB 12	LEC-1	Chr04:20329571..20331047 reverse
Eucgr.J00499.1	EgNF-YB 13	non-LEC1	Chr10:5349210..5351950 forward
Eucgr.J00664.1	EgNF-YB 14	non-LEC1	Chr10:7199558..7201798 forward
Eucgr.B00106.1	EgNF-YB 15	non-LEC1	Chr02:459825..465249 forward
Eucgr.E03857.1	EgNF-YB 16	LEC-1	Chr05:73093681..73094286 reverse
Eucgr.B01300.1	EgNF-YB 17	LEC-1	Chr02:20589023..20589385 reverse
Eucgr.D01871.1	EgNF-YB 18	non-LEC1	Chr04:32254204..32254560 forward
Eucgr.H01189.1	EgNF-YB 19	LEC-1	Chr08:13701267..13703263 reverse
Eucgr.G02796.1	EgNF-YB 20	LEC-1	Chr07:49153406..49157790 reverse
Eucgr.H04502.1	EgNF-YB 21	LEC-1	Chr08:60897293..60897802 reverse
Eucgr.B01940.1	EgNF-YB 22	LEC-1	Chr02:36132079..36132561 forward
Eucgr.K02714.1	EgNF-YB 23	non-LEC1	Chr11:34667164..34671329 forward
