# Supplementary material for: NF-YB-Mediated Active Responses of Plant Growth under Salt and Temperature Stress in Eucalyptus grandis
Source: Plants (Basel). 2021 May 31;10(6):1107. doi: 10.3390/plants10061107 (PMC8227622; doi:10.3390/plants10061107)
Supplement: Supplementary file 1 [file plants-10-01107-s001.zip › plants-1201885-supplementary/Supplementary Materials/Table S2.xlsx]

## Sheet: Sheet1
Table S2: Primer sequence were used for q-PCR analysis
primer name	forward primer (5'-3')	reverse primer (5'-3')
EgNF-YB6	GGATCCCAGCTTGCACATAA	GATACTGGTTTGCCCAGAAAGA
EgNF-YB4	TAGCCGTCTCACATCCATAGT	TTCCGCTAATCGCTTGATGG
EgNF-YB13	GGCCCTAGTAACGACAATGAA	GAAGGTTCTCCCTCCATCTTTC
EgNF-YB19	CTCAGATAGAGAAGGCGACAAC	GGAGACGATCTTGCTCTCTTAAA
EgNF-YB23	CTGCAGATGTTCTGGTCGAT	GTCGGCCTTCATGATCTTCTT
